# Supplementary material for: Enhanced Anticancer Activity of Nedaplatin Loaded onto Copper Nanoparticles Synthesized Using Red Algae
Source: Pharmaceutics. 2022 Feb 15;14(2):418. doi: 10.3390/pharmaceutics14020418 (PMC8877422; doi:10.3390/pharmaceutics14020418)
Supplement: Supplementary file 1 [file pharmaceutics-14-00418-s001.zip]

Archive with 1 entries (1 files):
- pharmaceutics-1549861-supplementary.pdf
